# Supplementary material for: Two-Level 3D Column-like Nanofilms with Hexagonally–Packed Tantalum Fabricated via Anodizing of Al/Nb and Al/Ta Layers—A Potential Nano-Optical Biosensor
Source: Materials (Basel). 2023 Jan 21;16(3):993. doi: 10.3390/ma16030993 (PMC9918218; doi:10.3390/ma16030993)
Supplement: Supplementary file 1 [file materials-16-00993-s001.zip]

Archive with 1 entries (1 files):
- materials-2137130-supplementary.pdf
